# Supplementary material for: Cambial Age Influences PCD Gene Expression during Xylem Development and Heartwood Formation
Source: Plants (Basel). 2023 Dec 4;12(23):4072. doi: 10.3390/plants12234072 (PMC10707818; doi:10.3390/plants12234072)
Supplement: Supplementary file 1 [file plants-12-04072-s001.zip]

Archive with 2 entries (2 files):
- plants-2717502_Supplementary figure S1.pdf
- plants-2717502_Supplementary figure S2.pdf
